# Supplementary material for: Performance Comparison of Different Approaches in Genotyping MHC-DRB: The Contrast between Single-Locus and Multi-Locus Species
Source: Animals (Basel). 2022 Sep 16;12(18):2452. doi: 10.3390/ani12182452 (PMC9495155; doi:10.3390/ani12182452)
Supplement: Supplementary file 1 [file animals-12-02452-s001.zip]

Archive with 1 entries (1 files):
- animals-1886779-supplementary.pdf
